# Supplementary material for: Exploring the Role of Lactoferrin in Managing Allergic Airway Diseases among Children: Unrevealing a Potential Breakthrough
Source: Nutrients. 2024 Jun 17;16(12):1906. doi: 10.3390/nu16121906 (PMC11206375; doi:10.3390/nu16121906)
Supplement: Supplementary file 1 [file nutrients-16-01906-s001.zip]

Archive with 1 entries (1 files):
- nutrients-3016640-supplementary.pdf
